# Supplementary material for: Inhibitory Mechanism of Advanced Glycation End-Product Formation by Avenanthramides Derived from Oats through Scavenging the Intermediates
Source: Foods. 2022 Jun 20;11(12):1813. doi: 10.3390/foods11121813 (PMC9222356; doi:10.3390/foods11121813)
Supplement: Supplementary file 1 [file foods-11-01813-s001.zip]

Archive with 1 entries (1 files):
- foods-1718353-supplementary.pdf
